# Supplementary material for: GABAA-Receptor Agonists Limit Pneumonitis and Death in Murine Coronavirus-Infected Mice
Source: Viruses. 2021 May 23;13(6):966. doi: 10.3390/v13060966 (PMC8224554; doi:10.3390/v13060966)
Supplement: Supplementary file 1 [file viruses-13-00966-s001.zip]

Archive with 1 entries (1 files):
- viruses-1213808-supplementary.pdf
